# Supplementary material for: A new species of Buthus Leach, 1815 from Cyprus (Scorpiones, Buthidae)
Source: Zookeys. 2011 Jul 5;(115):27–38. doi: 10.3897/zookeys.115.1135 (PMC3187665; doi:10.3897/zookeys.115.1135)
Supplement: XML Treatment for Buthus kunti [file zookeys.115.1135-treatment1.xml]

<!DOCTYPE tp:taxon-treatment
  PUBLIC "-//TaxonX//DTD Taxonomic Treatment Publishing DTD v0 20100105//EN" "tax-treatment-NSO.dtd">
<tp:taxon-treatment xmlns:tp="http://www.plazi.org/taxpub"><tp:treatment-meta><mixed-citation publication-type="journal"><person-group><name><surname>Yağmur</surname><given-names>Ersen Aydın</given-names></name><name><surname>Koç</surname><given-names>Halil</given-names></name><name><surname>Lourenço</surname><given-names>Wilson R.</given-names></name></person-group><article-title>A new species of <italic>Buthus</italic> Leach, 1815 from Cyprus (Scorpiones, Buthidae)</article-title><source>Zookeys</source><day>5</day><month>7</month><year>2011</year><volume>2011</volume><issue>115</issue><fpage>27</fpage><lpage>38</lpage><pub-id pub-id-type="doi">10.3897/zookeys.115.1135</pub-id></mixed-citation></tp:treatment-meta><tp:nomenclature><tp:taxon-name>
                        	<tp:taxon-name-part taxon-name-part-type="genus">Buthus</tp:taxon-name-part>
                        	<tp:taxon-name-part taxon-name-part-type="species">kunti</tp:taxon-name-part>
                        	<object-id xmlns:xlink="http://www.w3.org/1999/xlink" xlink:type="simple">urn:lsid:zoobank.org:act:96DA8302-0891-4EF8-8D5B-DA8275325908</object-id>
													<object-id xmlns:xlink="http://www.w3.org/1999/xlink" xlink:type="simple">http://species-id.net/wiki/Buthus_kunti</object-id>
                        </tp:taxon-name><tp:taxon-status xmlns:xlink="http://www.w3.org/1999/xlink" xlink:type="simple">sp. n.</tp:taxon-status><xref ref-type="fig" rid="F1">Figs 1</xref><xref ref-type="fig" rid="F2"/><xref ref-type="fig" rid="F3"/><xref ref-type="fig" rid="F4">12</xref></tp:nomenclature><tp:treatment-sec sec-type="Type material"><title>Type material:</title><p>Cyprus, 1 female holotype, Karpaz Region, Dipkarpaz Town (İskele), 2 km south east, <named-content xmlns:xlink="http://www.w3.org/1999/xlink" content-type="dwc:verbatimCoordinates" xlink:type="simple">35°35'05"N, 34°25'23"E</named-content>, leg. H. Koç (MTAS). Paratypes: 1 subadult male, Karpaz Region, Zafer headland, 2 km west, <named-content xmlns:xlink="http://www.w3.org/1999/xlink" content-type="dwc:verbatimCoordinates" xlink:type="simple">35°41'29"N, 34°33'43"E</named-content>, leg. M. Z. Yıldız and B. Göçmen (MTAS). 1 subadult male, Güzelyurt District (Morphou), about 5 km south east of Güzelyurt town, leg. H. Koç (MNHN) (<xref ref-type="fig" rid="F5">Fig. 13</xref>).</p></tp:treatment-sec><tp:treatment-sec sec-type="Note"><title>Note:</title><p>Although Simon’s female specimen may belong to the new species, we decided not to include it among the type material because (i) it is poorly preserved (ii) the precise collecting site is unknown.</p></tp:treatment-sec><tp:treatment-sec sec-type="Derivatio nominis"><title>Derivatio nominis:</title><p>The species is dedicated to Kadir Boğaç Kunt who is the founder of the Turkish Arachnological Society.</p></tp:treatment-sec><tp:treatment-sec sec-type="Diagnosis"><title>Diagnosis:</title><p>Scorpion of medium to large size, reaching a total length of 73 mm. General coloration yellow to pale yellow, with brownish spots on the carinae of carapace; legs with diffused brownish spots. Carinae moderately to strongly marked; granulations moderately to weakly marked. Fixed and movable fingers with 12 rows of granules. Pectines with 27 to 29 teeth in males, 24–25 in female.</p></tp:treatment-sec><tp:treatment-sec sec-type="Relationships"><title>Relationships:</title><p><italic><tp:taxon-name>Buthus kunti</tp:taxon-name></italic> sp. n., belongs to the “<italic><tp:taxon-name>Buthus occitanus</tp:taxon-name></italic>” species complex. It can be distinguished from the other species of <italic><tp:taxon-name>Buthus</tp:taxon-name></italic> and in particular from <italic><tp:taxon-name>Buthus israelis</tp:taxon-name></italic> Shulov &amp; Amitai, 1959, a species distributed in the nearby region of the Middle East, by the following characters: (i) <italic><tp:taxon-name>Buthus israelis</tp:taxon-name></italic> is smaller, measuring up to 62 mm in total length for females; (ii) according to <xref ref-type="bibr" rid="B12">Levy and Amitai (1980)</xref> pectinal teeth 28–33 in males, 22–28 in females, the new species has a slightly reduced number of pectinal teeth; (iii) metasomal segment II is longer than wide in the female of the new species, whereas it is wider than long in the female of <italic><tp:taxon-name>Buthus israelis</tp:taxon-name></italic>; (iv) pedipalp segments are oligotrichous (sense <xref ref-type="bibr" rid="B19">Vachon 1952</xref>) in the new species, whereas they are polytrichous in <italic><tp:taxon-name>Buthus israelis</tp:taxon-name></italic>.</p></tp:treatment-sec><tp:treatment-sec sec-type="Taxonomic note"><title>Taxonomic note:</title><p>As already exposed in a recent paper (<xref ref-type="bibr" rid="B15">Lourenço et al. 2010</xref>), the Israeli and Sinai populations were originally described only as a variety: <italic><tp:taxon-name>Buthus occitanus mardochei</tp:taxon-name></italic> var. <italic>israelis</italic> Shulov &amp; Amitai, 1959. Subsequently, this form was raised to subspecies level as <italic><tp:taxon-name>Buthus occitanus israelis</tp:taxon-name></italic> (<xref ref-type="bibr" rid="B12">Levy and Amitai 1980</xref>). This decision followed the previous taxonomic position adopted by <xref ref-type="bibr" rid="B19">Vachon (1952)</xref>, who considered almost all <italic><tp:taxon-name>Buthus</tp:taxon-name></italic> populations from North Africa and Middle East as subspecies of <italic><tp:taxon-name>Buthus occitanus</tp:taxon-name></italic>. However, a revision of the genus <italic><tp:taxon-name>Buthus</tp:taxon-name></italic> (<xref ref-type="bibr" rid="B14">Lourenço 2003</xref>) revealed that the species <italic><tp:taxon-name>Buthus occitanus</tp:taxon-name></italic> is limited to France and Spain. Most of the populations of <italic><tp:taxon-name>Buthus</tp:taxon-name></italic>, previously defined as subspecies and even varieties, were raised to the species level, or described as new species. In the case of <italic><tp:taxon-name>Buthus occitanus israelis</tp:taxon-name></italic>, it seemed that this population could no longer be considered as a subspecies of <italic><tp:taxon-name>Buthus occitanus</tp:taxon-name></italic>, both <!--PageBreak-->for morphological and especially geographical reasons. Consequently, it was raised to species level, as <italic><tp:taxon-name>Buthus israelis</tp:taxon-name></italic> (<xref ref-type="bibr" rid="B15">Lourenço et al. 2010</xref>). <xref ref-type="bibr" rid="B10">Kovařík (2006)</xref> examined material from Egypt and Israel and synonimized <italic><tp:taxon-name>Buthus occitanus mardochei</tp:taxon-name></italic> var. <italic>israelis</italic> Shulov &amp; Amitai, 1959 and <italic><tp:taxon-name>Buthus occitanus israelis</tp:taxon-name></italic> with <italic><tp:taxon-name>Buthus intumescens</tp:taxon-name></italic>. But <xref ref-type="bibr" rid="B15">Lourenço et al. (2010)</xref> didn’t follow this synonimization and accept <italic><tp:taxon-name>Buthus occitanus israelis</tp:taxon-name></italic> as valid and elevated to species range.</p></tp:treatment-sec><tp:treatment-sec sec-type="Description"><title>Description based on female holotype:</title><p>Measurements in <xref ref-type="table" rid="T1">Table 1</xref>. Coloration basically yellowish to pale yellow (<xref ref-type="fig" rid="F1">Figs 1–3</xref>). Prosoma: carapace yellowish; carinae and eyes marked by dark pigment (<xref ref-type="fig" rid="F1">Figs 1–2</xref>).</p><table-wrap id="T1" position="float" orientation="portrait"><label>Table 1.</label><caption><p>Morphometric values (in mm) of the female holotype of <italic><tp:taxon-name>Buthus kunti</tp:taxon-name></italic> sp. n.</p></caption><table><tbody><tr><th rowspan="1" colspan="1">Total length</th><th rowspan="1" colspan="1">73.3</th></tr><tr><td rowspan="1" colspan="2">Carapace:</td></tr><tr><td rowspan="1" colspan="1">- length</td><td rowspan="1" colspan="1">8.2</td></tr><tr><td rowspan="1" colspan="1">- anterior width</td><td rowspan="1" colspan="1">5.8</td></tr><tr><td rowspan="1" colspan="1">- posterior width</td><td rowspan="1" colspan="1">9.4</td></tr><tr><td rowspan="1" colspan="1">Mesosoma length:</td><td rowspan="1" colspan="1">21.4</td></tr><tr><td rowspan="1" colspan="2">Metasomal segment I:</td></tr><tr><td rowspan="1" colspan="1">- length</td><td rowspan="1" colspan="1">5.5</td></tr><tr><td rowspan="1" colspan="1">- width</td><td rowspan="1" colspan="1">5.7</td></tr><tr><td rowspan="1" colspan="2">Metasomal segment II:</td></tr><tr><td rowspan="1" colspan="1">- length</td><td rowspan="1" colspan="1">6.6</td></tr><tr><td rowspan="1" colspan="1">- width</td><td rowspan="1" colspan="1">5.7</td></tr><tr><td rowspan="1" colspan="2">Metasomal segment V:</td></tr><tr><td rowspan="1" colspan="1">- length</td><td rowspan="1" colspan="1">8.7</td></tr><tr><td rowspan="1" colspan="1">- width</td><td rowspan="1" colspan="1">4.8</td></tr><tr><td rowspan="1" colspan="1">- depth</td><td rowspan="1" colspan="1">3.7</td></tr><tr><td rowspan="1" colspan="2">Telson:</td></tr><tr><td rowspan="1" colspan="1">- length</td><td rowspan="1" colspan="1">8.0</td></tr><tr><td rowspan="1" colspan="1">- width</td><td rowspan="1" colspan="1">4.0</td></tr><tr><td rowspan="1" colspan="1">- depth</td><td rowspan="1" colspan="1">3.5</td></tr><tr><td rowspan="1" colspan="2">Pedipalp:</td></tr><tr><td rowspan="1" colspan="1">- Femur length</td><td rowspan="1" colspan="1">6.6</td></tr><tr><td rowspan="1" colspan="1">- Femur width</td><td rowspan="1" colspan="1">2.2</td></tr><tr><td rowspan="1" colspan="1">- Patella length</td><td rowspan="1" colspan="1">7.6</td></tr><tr><td rowspan="1" colspan="1">- Patella width</td><td rowspan="1" colspan="1">3.1</td></tr><tr><td rowspan="1" colspan="1">- Chela length</td><td rowspan="1" colspan="1">13.2</td></tr><tr><td rowspan="1" colspan="1">- Chela width</td><td rowspan="1" colspan="1">3.4</td></tr><tr><td rowspan="1" colspan="1">- Chela depth</td><td rowspan="1" colspan="1">3.6</td></tr><tr><td rowspan="1" colspan="1">Movable finger: length</td><td rowspan="1" colspan="1">8.9</td></tr></tbody></table></table-wrap><fig id="F1" position="float" orientation="portrait"><label>Figures 1–3.</label><caption><p><italic><tp:taxon-name>Buthus kunti</tp:taxon-name></italic> sp. n. <bold>1</bold> Carapace of female holotype <bold>2</bold> female holotype from Karpaz <bold>3</bold> Ditto, ventral view.</p></caption><graphic xmlns:xlink="http://www.w3.org/1999/xlink" xlink:href="ZooKeys-115-027-g001.jpg" position="float" orientation="portrait" xlink:type="simple"/></fig><p>Mesosoma yellowish with carinae also marked by dark pigment, but less conspicuous than carapace. Metasomal segments yellowish; vesicle yellowish; aculeus yellowish at its base and dark reddish at its extremity. Venter yellowish; pectines pale yellow. Chelicerae yellowish with vestigial variegated spots; fingers yellowish with dark reddish<!--PageBreak--> to blackish teeth. Pedipalps yellowish; fingers with dark oblique rows of denticles. Legs pale yellow with diffuse brownish spots.</p></tp:treatment-sec><tp:treatment-sec sec-type="Morphology"><title>Morphology:</title><p>Carapace moderately to strongly granular; anterior margin almost straight and without a median concavity. Carinae strong; anterior median, central median and posterior median carinae strongly granular, with ‘lyre’ configuration. All furrows moderate to strong. Median ocular tubercle at the centre of carapace. Eyes separated by almost three ocular diameters (one median eye absent on the holotype). Three pairs of lateral eyes of moderate size (<xref ref-type="fig" rid="F1">Fig. 1</xref>). Sternum triangular, wider than <!--PageBreak-->long. Mesosoma: tergites moderately granular. Three longitudinal carinae moderately crenulate in all tergites; lateral carinae reduced in tergites I and II. Tergite VII pentacarinate. Venter: genital operculum divided longitudinally, which plate with a semi-triangular shape. Pectines: pectinal tooth count: 25–24 in female holotype (28–27, 29–29 in male paratypes); middle basal lamella of the pectines not dilated. Sternites without granules, smooth with elongated spiracles; four carinae on sternite VII; other sternites acarinated and with two vestigial furrows. Metasomal segments I to III with ten crenulated carinae, ventral strongly marked on II-III with lobate granules; segment IV with eight carinae, crenulated; the first four segments with a smooth dorsal depression; segment V with five carinae; the latero-ventral carinae crenulate with 2–3 lobate denticles posteriorly (<xref ref-type="fig" rid="F3">Fig. 5</xref>); ventral median carina not divided posteriorly; anal arc composed of 5–6 ventral teeth, and two lateral lobes. Intercarinal spaces weakly granular. Telson almost smooth; aculeus curved and only slightly shorter than the vesicle, without a subaculear tubercle (<xref ref-type="fig" rid="F3">Fig. 5</xref>). Cheliceral dentition as defined by <xref ref-type="bibr" rid="B20">Vachon (1963)</xref> for the family <tp:taxon-name>Buthidae</tp:taxon-name>; external distal and internal distal teeth approximately the same length; basal teeth on movable finger small but not fused (<xref ref-type="fig" rid="F3">Fig. 7</xref>); ventral aspect of both fingers and manus covered with long dense setae. Pedipalps: Femur pentacarinate; patella with eight carinae; all faces weakly granular; chela smooth, without carinae. Fixed and movable fingers with 12 oblique rows of granules. Internal and external accessory granules present, strong; three accessory granules on the distal end<!--PageBreak--> of the movable finger next to the terminal denticles (<xref ref-type="fig" rid="F3">Fig. 6</xref>). Legs: Tarsus with two longitudinal rows of thin and long setae ventrally; tibial spur strong on legs III and IV; pedal spurs moderate on legs I to IV. Trichobothriotaxy: trichobothrial pattern of Type A, orthobothriotaxic as defined by <xref ref-type="bibr" rid="B21">Vachon (1974)</xref>. Dorsal trichobothria of femur arranged in b-configuration (<xref ref-type="bibr" rid="B22">Vachon 1975</xref>) (<xref ref-type="fig" rid="F4">Figs 8–12</xref>).</p><fig id="F2" position="float" orientation="portrait"><label>Figure 4.</label><caption><p><italic><tp:taxon-name>Buthus kunti</tp:taxon-name></italic> sp. n., subadult male paratype from Zafer headland.</p></caption><graphic xmlns:xlink="http://www.w3.org/1999/xlink" xlink:href="ZooKeys-115-027-g002.jpg" position="float" orientation="portrait" xlink:type="simple"/></fig><fig id="F3" position="float" orientation="portrait"><label>Figures 5–7.</label><caption><p><italic><tp:taxon-name>Buthus kunti</tp:taxon-name></italic> sp. n. Female holotype <bold>5</bold> Metasomal segments V and telson, lateral aspect <bold>6</bold> Movable finger of pedipalp chela with rows of granules <bold>7</bold> Chelicera, dorsal aspect.</p></caption><graphic xmlns:xlink="http://www.w3.org/1999/xlink" xlink:href="ZooKeys-115-027-g003.jpg" position="float" orientation="portrait" xlink:type="simple"/></fig><fig id="F4" position="float" orientation="portrait"><label>Figures 8–12.</label><caption><p>Trichobothrial pattern of <italic><tp:taxon-name>Buthus kunti</tp:taxon-name></italic> sp. n., female holotype. <bold>8–9</bold> Chela, dorso-external and ventral aspects <bold>10</bold> Femur, dorsal aspect <bold>11–12</bold> Patella, dorsal and external aspects.</p></caption><graphic xmlns:xlink="http://www.w3.org/1999/xlink" xlink:href="ZooKeys-115-027-g004.jpg" position="float" orientation="portrait" xlink:type="simple"/></fig></tp:treatment-sec><tp:treatment-sec sec-type="Ecological notes and biogeography"><title>Ecological notes and biogeography:</title><p>Cyprus Island exhibits the Mediterranean climate which is warm and rainy in winter and hot and dry in summer. Rainy season is rare and only occurs in winter in plain areas (<xref ref-type="bibr" rid="B9">İlseven et al. 2006</xref>). Sandy soil exists at Zafer headland locality, where the vegetation is composed of <italic><tp:taxon-name>Pancratium maritimum</tp:taxon-name></italic>, <italic><tp:taxon-name>Cakile maritima</tp:taxon-name></italic>, <italic><tp:taxon-name>Limonium albidum</tp:taxon-name></italic> and <italic><tp:taxon-name>Pistacia lentiscus</tp:taxon-name></italic> (<xref ref-type="fig" rid="F6">Fig. 14</xref>). Redzina soil is present at Güzelyurt, where the habitat was steppe vegetation with small bushes. <italic><tp:taxon-name>Buthus kunti</tp:taxon-name></italic> sp. n. has allopatric distribution with another species endemic to Cyprus, <italic><tp:taxon-name>Mesobuthus cyprius</tp:taxon-name></italic><!--PageBreak--> Gantenbein &amp; Kropf, 2000. Interestingly, Cyprus Island is the only territory where representatives of <italic><tp:taxon-name>Buthus</tp:taxon-name></italic> and <italic><tp:taxon-name>Mesobuthus</tp:taxon-name></italic> genera have been found together.</p><fig id="F5" position="float" orientation="portrait"><label>Figure 13.</label><caption><p>Map of Cyprus, showing the site where the new species was collected. <bold>1</bold> Collecting locality of holotype, Karpaz Region, Dipkarpaz Town (İskele) <bold>2</bold> Collecting locality of paratype, Karpaz Region, Zafer headland <bold>3</bold> Ditto, Güzelyurt District (Morphou).</p></caption><graphic xmlns:xlink="http://www.w3.org/1999/xlink" xlink:href="ZooKeys-115-027-g005.jpg" position="float" orientation="portrait" xlink:type="simple"/></fig><fig id="F6" position="float" orientation="portrait"><label>Figure 14.</label><caption><p><italic><tp:taxon-name>Buthus kunti</tp:taxon-name></italic> sp. n. Habitat from Zafer headland (Sandy soil habitat).</p></caption><graphic xmlns:xlink="http://www.w3.org/1999/xlink" xlink:href="ZooKeys-115-027-g006.jpg" position="float" orientation="portrait" xlink:type="simple"/></fig><p>The geological evolution of the eastern Mediterranean region, has run a series of prominent geological movements, together with the world wide sea levels rising and falling accompanying the continental glaciations leading to join and split of Cyprus and Anatolia (<xref ref-type="bibr" rid="B16">Robertson 1998</xref>). It is thus clear that no consensus yet as to the geological history of Cyprus; <xref ref-type="bibr" rid="B17">Schmidt (1960)</xref> express Cyprus was part of a united landmass of the mainland and then was broken piece of the mainland, but according to the modern geological history of the eastern Mediterranean region, Cyprus became due to tectonic movements occurring in the area, <xref ref-type="bibr" rid="B4">Gass (1987)</xref> supports during Mesozoic time Mt. Troodos is originated a submarine volcano that arise an oceanic island which occured at Cretaceous-Palaeocene. Whereas Kyrenia Mts (which include Pentadactylos Mt.) ma<!--PageBreak-->ybe as a second island or as a part of the southern Taurus Mts range originated in Eocene then later separated from each other to the south (<xref ref-type="bibr" rid="B1">Cavazza and Wezel 2003</xref>). According to widely accepted theory is Mediterranean salinity crisis that the Mediterranean sea dried out and these two island or the Trodos island and southern Tauruian-Kyrenian peninsula connected via landbridges about 5.6 Myrs (<xref ref-type="bibr" rid="B8">Hsü et al. 1977</xref>; <xref ref-type="bibr" rid="B1">Cavazza and Wezel 2003</xref>). When the refilling of the Mediterranean basin, Cyprus terrestrial animals was isolated for around 5.2 – 5.3 Myrs (<xref ref-type="bibr" rid="B16">Robertson 1998</xref>; <xref ref-type="bibr" rid="B3">Gantenbein and Keightley 2004</xref> ). This isolation played a major role in forming actual scorpion fauna of Cyprus and molecular and morphological phylogenetic analysis has revealed that populations of the island of Cyprus represent a divergent lineage; so these have been assigned to the species rank (i.e., <italic><tp:taxon-name>Mesobuthus cyprius</tp:taxon-name></italic> Gantenbein and Kropf, 2000). On the other hand, the other discussions about endemism of some snake species occurring in the two island origin of Cyprus (Troodos and Kyrenia island); <italic><tp:taxon-name>Hierophis cypriensis</tp:taxon-name></italic>, in only southern Cyprus (i.e., Throodos island) while <italic><tp:taxon-name>Platyceps najadum</tp:taxon-name></italic> (non-endemic)and <italic><tp:taxon-name>Natrix tessellata</tp:taxon-name></italic> (non-endemic) is distributed only in northern Cyprus (i.e., Kyrenia island) and also on the mainland (<xref ref-type="bibr" rid="B6">Göçmen et al. 2009</xref>). <xref ref-type="bibr" rid="B3">Gantenbein and Keightley (2004)</xref> stated his analyses shows that <italic><tp:taxon-name>Mesobuthus cyprius</tp:taxon-name></italic> occurring in Cyprus is autochthonous. <italic><tp:taxon-name>Mesobuthus cyprius</tp:taxon-name></italic> recorded in both southern and northern Cyprus. While <italic><tp:taxon-name>Mesobuthus cyprius</tp:taxon-name></italic> recorded at high elevation in Cyprus, <italic><tp:taxon-name>Buthus kunti</tp:taxon-name></italic> sp. n. collected at low altitude in dry condition. It is not yet clear if the distribution of new species restricted to Kyrenia island (northern Cyprus). However, Mt. Troodos run vertically and Kyrenia Mts. lay horizon<!--PageBreak-->tally with less high in Cyprus, are not usually a zoogeographic barrier there. When we take in consideration for this situation we expect the distribution of new species is all over Cyprus. Another point of view explains that as a result of the geological process, it is a localized endemic species in Kyrenia island (Pentadactylos Mt.).</p><p>Since the second record of scorpion species, a museum material, Simon’s material the precise collecting site is unknown and poorly preserved, no other species have been seen in several recent field works, so the species might be very rare on the island, and should be investigated again for male specimens under suitable seasonal conditions.</p><p>Unplanned urban settlement destroys the habitats of these endemic species. Government agencies are required to take precautions to not destroy habitats.</p></tp:treatment-sec><ref-list><ref id="B12"><mixed-citation xmlns:xlink="http://www.w3.org/1999/xlink" xlink:type="simple"><person-group><name name-style="western"><surname>Levy</surname><given-names>G</given-names></name><name name-style="western"><surname>Amitai</surname><given-names>P</given-names></name></person-group> (<year>1980</year>)<source> Fauna Palaestina, Arachnida I: Scorpiones</source>, <publisher-name>Israel Academy of Sciences and Humanities</publisher-name>, <publisher-loc>Jerusalem</publisher-loc>, <lpage>130</lpage>pp.</mixed-citation></ref><ref id="B19"><mixed-citation xmlns:xlink="http://www.w3.org/1999/xlink" xlink:type="simple"><person-group><name name-style="western"><surname>Vachon</surname><given-names>M</given-names></name></person-group> (<year>1952</year>)<article-title> Etudes sur les scorpions</article-title>. <source>Publications de l’Institut Pasteur d’Algérie</source>, <publisher-loc>Algeria</publisher-loc>, <lpage>782</lpage>pp.</mixed-citation></ref><ref id="B15"><mixed-citation xmlns:xlink="http://www.w3.org/1999/xlink" xlink:type="simple"><person-group><name name-style="western"><surname>Lourenço</surname><given-names>WR</given-names></name><name name-style="western"><surname>Yağmur</surname><given-names>EA</given-names></name><name name-style="western"><surname>Duhem</surname><given-names>B</given-names></name></person-group> (<year>2010</year>)<article-title> A new species of <italic>Buthus</italic> Leach, 1815 from Jordan (Scorpiones, Buthidae).</article-title><source>Zoology in the Middle East</source><volume>49</volume>:<fpage>95</fpage>-<lpage>99</lpage>.</mixed-citation></ref><ref id="B14"><mixed-citation xmlns:xlink="http://www.w3.org/1999/xlink" xlink:type="simple"><person-group><name name-style="western"><surname>Lourenço</surname><given-names>WR</given-names></name></person-group> (<year>2003</year>)<article-title> Compléments à la faune de scorpions (Arachnida) de l’Afrique du Nord, avec des considérations sur le genre <italic>Buthus</italic> Leach, 1815</article-title>. <source>Rev. Suisse Zool.</source><volume>110</volume>: <fpage>875</fpage>–<lpage>912</lpage>.</mixed-citation></ref><ref id="B10"><mixed-citation xmlns:xlink="http://www.w3.org/1999/xlink" xlink:type="simple"><person-group><name name-style="western"><surname>Kovařík</surname><given-names>F</given-names></name></person-group> (<year>2006</year>)<article-title> Review of Tunisian species of the genus Buthus with descriptions of two new species and a discussion of Ehrenberg’s types (Scorpiones: Buthidae).</article-title><source>Euscorpius</source><volume>34</volume>:<fpage>1</fpage>-<lpage>16</lpage>.</mixed-citation></ref><ref id="B20"><mixed-citation xmlns:xlink="http://www.w3.org/1999/xlink" xlink:type="simple"><person-group><name name-style="western"><surname>Vachon</surname><given-names>M</given-names></name></person-group> (<year>1963</year>)<article-title> De l’utilité, en systématique, d’une nomenclature des dents des chélicères chez les Scorpions.</article-title><source>Bulletin du Muséum national d’Histoire naturelle</source><volume>35</volume>:<fpage>161</fpage>-<lpage>166</lpage>.</mixed-citation></ref><ref id="B21"><mixed-citation xmlns:xlink="http://www.w3.org/1999/xlink" xlink:type="simple"><person-group><name name-style="western"><surname>Vachon</surname><given-names>M</given-names></name></person-group> (<year>1974</year>)<article-title> Etude des caractères utilisés pour classer les familles et les genres de Scorpions (Arachnides). 1. La trichobothriotaxie en arachnologie. Sigles trichobothriaux et types de trichobothriotaxie chez les Scorpions.</article-title><source>Bulletin du Muséum national d’Histoire naturelle</source><volume>104</volume>:<fpage>857</fpage>-<lpage>958</lpage>.</mixed-citation></ref><ref id="B22"><mixed-citation xmlns:xlink="http://www.w3.org/1999/xlink" xlink:type="simple"><person-group><name name-style="western"><surname>Vachon</surname><given-names>M</given-names></name></person-group> (<year>1975</year>)<article-title> Sur l’utilisation de la trichobothriotaxie du bras des pédipalpes des Scorpions (Arachnides) dans le classement des genres de la famille des Buthidae Simon.</article-title><source>Comptes Rendus des Séances de l’Académie de Sciences</source><volume>281</volume>:<fpage>1597</fpage>-<lpage>1599</lpage>.</mixed-citation></ref><ref id="B9"><mixed-citation xmlns:xlink="http://www.w3.org/1999/xlink" xlink:type="simple"><person-group><name name-style="western"><surname>İlseven</surname><given-names>S</given-names></name><name name-style="western"><surname>Hıdırer</surname><given-names>G</given-names></name><name name-style="western"><surname>Tümer</surname><given-names>A</given-names></name></person-group> (<year>2006</year>)<source> Kıbrıs Coğrafyası (Geography of Cyprus)</source>, <publisher-name>K.T. Eğitim Vakfı</publisher-name>, <publisher-loc>Lefkoşa</publisher-loc>.</mixed-citation></ref><ref id="B16"><mixed-citation xmlns:xlink="http://www.w3.org/1999/xlink" xlink:type="simple"><person-group><name name-style="western"><surname>Robertson</surname><given-names>AHF</given-names></name></person-group> (<year>1998</year>)<article-title> Mesozoic–Tertiary tectonic evolution of the easternmost Mediterranean area: integration of marine and land evidence</article-title>. In: <person-group><name name-style="western"><surname>Robertson</surname><given-names>AHF</given-names></name><name name-style="western"><surname>Emeis</surname><given-names>KC</given-names></name><name name-style="western"><surname>Richter</surname><given-names>C</given-names></name><name name-style="western"><surname>Camerlenghi</surname><given-names>A</given-names></name></person-group> (<role>Eds</role>) <source>Proceedings of the Ocean Drilling Program, Scientific Results</source>, Vol. <volume>160</volume>. <publisher-name>Collage Station, TX (Ocean Drilling Program)</publisher-name>, <fpage>723</fpage>–<lpage>782</lpage>.</mixed-citation></ref><ref id="B17"><mixed-citation xmlns:xlink="http://www.w3.org/1999/xlink" xlink:type="simple"><person-group><name name-style="western"><surname>Schmidt</surname><given-names>WE</given-names></name></person-group> (<year>1960</year>)<article-title> Zur Struktur und Tektonik der Insel Cypern.</article-title><source>Geologische Rundschau</source><volume>50</volume>:<fpage>375</fpage>-<lpage>395</lpage>. <ext-link ext-link-type="uri" xlink:href="http://dx.doi.org/doi:10.1038/267399a0" xlink:type="simple">doi: doi:10.1038/267399a0</ext-link></mixed-citation></ref><ref id="B4"><mixed-citation xmlns:xlink="http://www.w3.org/1999/xlink" xlink:type="simple"><person-group><name name-style="western"><surname>Gass</surname><given-names>IG</given-names></name></person-group> (<year>1987</year>)<article-title> Ophiolite: Ozeankruste an Land</article-title>. In: <person-group><name name-style="western"><surname>Giesse</surname><given-names>PP</given-names></name></person-group> (<role>Ed</role>) <source>Ozeane und Kontinente,  Spektrum der Wissenschaft</source>, <publisher-loc>Heidelberg, Germany</publisher-loc>, <fpage>172</fpage>–<lpage>181</lpage>.</mixed-citation></ref><ref id="B1"><mixed-citation xmlns:xlink="http://www.w3.org/1999/xlink" xlink:type="simple"><person-group><name name-style="western"><surname>Cavazza</surname><given-names>W</given-names></name><name name-style="western"><surname>Wezel</surname><given-names>FC</given-names></name></person-group> (<year>2003</year>)<article-title> The Mediterranean region – a geological primer.</article-title><source>Episodes</source><volume>26</volume>:<fpage>160</fpage>-<lpage>168</lpage>.</mixed-citation></ref><ref id="B8"><mixed-citation xmlns:xlink="http://www.w3.org/1999/xlink" xlink:type="simple"><person-group><name name-style="western"><surname>Hsü</surname><given-names>KJ</given-names></name><name name-style="western"><surname>Montadert</surname><given-names>L</given-names></name><name name-style="western"><surname>Bernoulli</surname><given-names>D</given-names></name><name name-style="western"><surname>Cita</surname><given-names>MB</given-names></name><name name-style="western"><surname>Erickson</surname><given-names>A</given-names></name><name name-style="western"><surname>Garrison</surname><given-names>RE</given-names></name><name name-style="western"><surname>Kidd</surname><given-names>RB</given-names></name><name name-style="western"><surname>Mèlierés</surname><given-names>F</given-names></name><name name-style="western"><surname>Müller</surname><given-names>C</given-names></name><name name-style="western"><surname>Wright</surname><given-names>R</given-names></name></person-group> (<year>1977</year>)<article-title> History of the Mediterranean salinity crisis.</article-title><source>Nature</source><volume>267</volume>:<fpage>399</fpage>-<lpage>403</lpage>.<ext-link ext-link-type="uri" xlink:href="http://dx.doi.org/doi:10.1038/267399a0" xlink:type="simple">doi: doi:10.1038/267399a0</ext-link></mixed-citation></ref><ref id="B3"><mixed-citation xmlns:xlink="http://www.w3.org/1999/xlink" xlink:type="simple"><person-group><name name-style="western"><surname>Gantenbein</surname><given-names>B</given-names></name><name name-style="western"><surname>Keightley</surname><given-names>PD</given-names></name></person-group> (<year>2004</year>)<article-title> Rates of molecular evolution in nuclear genes of east mediterranean scorpions.</article-title><source>Evolution</source><volume>58</volume>:<fpage>2486</fpage>-<lpage>2497</lpage>.</mixed-citation></ref><ref id="B6"><mixed-citation xmlns:xlink="http://www.w3.org/1999/xlink" xlink:type="simple"><person-group><name name-style="western"><surname>Göçmen</surname><given-names>B</given-names></name><name name-style="western"><surname>Atatür</surname><given-names>MK</given-names></name><name name-style="western"><surname>Budak</surname><given-names>A</given-names></name><name name-style="western"><surname>Bahar</surname><given-names>H</given-names></name><name name-style="western"><surname>Yıldız</surname><given-names>MZ</given-names></name><name name-style="western"><surname>Alpagut-Keskin</surname><given-names>N</given-names></name></person-group> (<year>2009</year>)<article-title> Taxonomic notes on the snakes of Northern Cyprus, with observations on their morphologies and ecologies.</article-title><source>Animal Biology</source><volume>59</volume>:<fpage>1</fpage>-<lpage>30</lpage>. <ext-link ext-link-type="uri" xlink:href="http://dx.doi.org/10.1163/157075609X417062" xlink:type="simple">doi: 10.1163/157075609X417062</ext-link></mixed-citation></ref></ref-list></tp:taxon-treatment>
